# Supplementary material for: Modulation of biological motion perception in humans by gravity
Source: Nat Commun. 2022 May 19;13:2765. doi: 10.1038/s41467-022-30347-y (PMC9120521; doi:10.1038/s41467-022-30347-y)
Supplement: Supplementary file 8 — Source Data [file 41467_2022_30347_MOESM8_ESM.xlsx]

## Sheet: Fig.2
IsoCtrl	BMIE-S1	BMIE-S2	BMIE-S3	BMIE-S4	BMIE-S5	BMUpr-S1	BMUpr-S2	BMUpr-S3	BMUpr-S4	BMUpr-S5	BMInv-S1	BMInv-S2	BMInv-S3	BMInv-S4	BMInv-S5
	0.35	0.05	0.07	0.17	0.1	0.58	0.53	0.49	0.57	0.54	0.28	0.45	0.43	0.4	0.4
	0.16	0.21	0.39	0.28	0.47	0.63	0.72	0.75	0.85	0.78	0.45	0.47	0.36	0.43	0.25
RegCtrl	BMIE-S1	BMIE-S2	BMIE-S3	BMIE-S4	BMIE-S5	BMUpr-S1	BMUpr-S2	BMUpr-S3	BMUpr-S4	BMUpr-S5	BMInv-S1	BMInv-S2	BMInv-S3	BMInv-S4	BMInv-S5
	0.43	0.44	0.54	0.15	0.08	0.93	0.72	0.77	0.85	0.93	0.38	0.28	0.23	0.63	0.8
	0.17	0.05	0	0.04	-0.03	0.99	1	1	1	0.95	0.7	0.9	1	0.93	1
	0.16	0.02	0.51	0.29	0.18	0.8	0.67	0.78	0.85	1	0.58	0.65	0.25	0.47	0.7
	0.22	0.45	0.17	0.29	0.18	0.78	0.53	0.78	0.82	0.9	0.5	0.2	0.55	0.45	0.63
	0.37	0.56	0.2	0.29	-0.16	0.95	0.82	0.8	0.82	0.72	0.44	0.23	0.53	0.45	1
	0.46	0.09	-0.04	-0.24	0	0.74	0.63	0.65	0.35	0.5	0.28	0.53	0.7	0.57	0.5
	0.28	0.25	0.72	0.08	0.39	0.74	0.42	0.8	0.53	0.75	0.43	0.25	0.13	0.45	0.33
	0.25	-0.2	0.32	0.3	0.14	0.88	0.42	0.82	0.7	0.6	0.54	0.63	0.42	0.38	0.45
	0.17	0.31	-0.17	0.67	0.5	0.68	0.63	0.55	0.85	0.75	0.49	0.33	0.78	0.17	0.25
	0.08	0.03	-0.02	0.09	-0.14	0.82	0.72	0.6	0.72	0.57	0.69	0.68	0.63	0.6	0.75
	0.09	0.48	-0.11	0.05	0.06	0.72	1	0.72	0.9	0.95	0.59	0.35	0.9	0.82	0.85
	0.02	0.24	0	0.26	0.05	0.44	0.57	0.47	0.65	0.5	0.43	0.35	0.47	0.38	0.45
	0.66	0.93	1	0.94	0.94	0.79	0.82	0.88	0.95	1	0.17	0.03	0	0.03	0.03
	0.74	1	1	0.87	1	0.84	0.9	1	1	0.97	0.13	0	0	0.07	0
	0.52	0.73	0.34	0.48	0.33	0.85	0.82	0.78	0.93	0.8	0.3	0.13	0.38	0.33	0.4
	0.18	0.92	1	1	1	0.79	0.68	0.68	0.79	0.82	0.55	0.03	0	0	0
	0.08	-0.1	0.18	-0.01	0.03	0.64	0.72	0.9	0.74	0.9	0.57	0.88	0.63	0.75	0.85
	0.43	0.14	0.04	0.42	0.4	0.77	0.93	0.65	0.97	0.82	0.31	0.7	0.6	0.4	0.35
	0.42	0.22	0.04	0.32	-0.02	0.78	0.93	0.7	0.97	0.75	0.35	0.6	0.65	0.5	0.78
	0.07	0.2	0.42	0.15	0.1	0.54	0.8	0.97	0.68	0.55	0.44	0.53	0.4	0.5	0.45
	0.17	0.14	0.63	0.21	0.22	0.92	0.93	1	0.82	0.93	0.65	0.7	0.23	0.53	0.6
	0.32	0.29	0.71	0.71	0.21	0.95	1	1	1	1	0.5	0.55	0.17	0.17	0.65

## Sheet: Fig.3
BM	BMIE-S1	BMIE-S2	BMIE-S3	BMIE-S4	BMIE-S5	BMUpr-S1	BMUpr-S2	BMUpr-S3	BMUpr-S4	BMUpr-S5	BMInv-S1	BMInv-S2	BMInv-S3	BMInv-S4	BMInv-S5
	0.102	0.1905	0.1905	-0.027	0.2381	0.675	0.625	0.625	0.45	0.65	0.55	0.425	0.425	0.475	0.4
	0.2	0.0877	0.0385	-0.0149	0.0909	0.825	0.775	0.675	0.825	0.75	0.55	0.65	0.625	0.85	0.625
	0.1373	0.1077	-0.0833	0.0704	-0.0278	0.725	0.9	0.825	0.95	0.875	0.55	0.725	0.975	0.825	0.925
	0.3171	0.0769	0.0877	0.0588	0.12	0.675	0.7	0.775	0.675	0.7	0.35	0.6	0.65	0.6	0.55
	0.098	0.0545	0.0877	-0.0877	-0.0294	0.7	0.725	0.775	0.65	0.825	0.575	0.65	0.65	0.775	0.875
	0.1525	0.1333	0.2333	0.082	0.069	0.85	0.85	0.925	0.825	0.775	0.625	0.65	0.575	0.7	0.675
	0.1304	0.1837	0.0909	0.2558	0.2	0.65	0.725	0.75	0.675	0.675	0.5	0.5	0.625	0.4	0.45
	0.1746	0.0968	0.2281	0.0909	0.1045	0.925	0.85	0.875	0.9	0.925	0.65	0.7	0.55	0.75	0.75
	0.1228	0.1111	-0.0303	0.0154	0.0154	0.8	0.875	0.8	0.825	0.825	0.625	0.7	0.85	0.8	0.8
	0.1111	0.1	0.069	0.0323	0	0.75	0.825	0.775	0.8	0.725	0.6	0.675	0.675	0.75	0.725
	0.1628	0.1148	0.2143	0.1379	0.2	0.625	0.85	0.85	0.825	0.75	0.45	0.675	0.55	0.625	0.5
	0.1579	0.1273	0.1864	-0.0204	-0.0169	0.825	0.775	0.875	0.6	0.725	0.6	0.6	0.6	0.625	0.75
Face	FIE-S1	FIE-S2	FIE-S3	FIE-S4	FIE-S5	FUpr-S1	FUpr-S2	FUpr-S3	FUpr-S4	FUpr-S5	FInv-S1	FInv-S2	FInv-S3	FInv-S4	FInv-S5
	0.1765	0	0.2195	0.125	0.1795	0.75	0.725	0.625	0.675	0.575	0.525	0.725	0.4	0.525	0.4
	0.1803	0.0746	0.0294	0.0526	0.0556	0.9	0.9	0.875	1	0.95	0.625	0.775	0.825	0.9	0.85
	0.0667	0.1148	0.0794	0.0667	0.069	0.8	0.85	0.85	0.8	0.775	0.7	0.675	0.725	0.7	0.675
	0.1176	0.0833	0.1268	0.0667	0.0423	0.95	0.975	1	1	0.925	0.75	0.825	0.775	0.875	0.85
	0.1475	0.1471	0.0882	0.0448	0.0571	0.875	0.975	0.925	0.875	0.925	0.65	0.725	0.775	0.8	0.825
	0.1212	0.125	0.0882	0.1014	0.0704	0.925	0.9	0.925	0.95	0.95	0.725	0.7	0.775	0.775	0.825
	0.16	0.0588	0.1765	0.122	0.1071	0.725	0.675	0.75	0.575	0.775	0.525	0.6	0.525	0.45	0.625
	0.1739	0.069	0.1111	0.1333	0.069	0.675	0.775	0.75	0.85	0.775	0.475	0.675	0.6	0.65	0.675
	0.1333	0.1077	0.0476	0.0313	0.1563	0.85	0.9	0.825	0.825	0.925	0.65	0.725	0.75	0.775	0.675
	0.2143	0.1475	0.2131	0.1077	0.0725	0.85	0.875	0.925	0.9	0.925	0.55	0.65	0.6	0.725	0.8
	0.1045	0	0.1525	0.0909	0.0145	0.925	0.8	0.85	0.9	0.875	0.75	0.8	0.625	0.75	0.85
	0.0833	0.1143	0.1111	0.0541	0.0423	0.975	0.975	1	0.975	0.925	0.825	0.775	0.8	0.875	0.85
	0.0286	0.1343	0.1594	0.0746	0.0833	0.9	0.95	1	0.9	0.975	0.85	0.725	0.725	0.775	0.825
	0.1613	0.2063	0.1935	0.1525	0.1385	0.9	0.95	0.925	0.85	0.925	0.65	0.625	0.625	0.625	0.7
	0.2121	0.1515	0.0625	0.2881	0.3103	1	0.95	0.85	0.95	0.95	0.65	0.7	0.75	0.525	0.5

## Sheet: Fig.4
BM	STS		hMT+		FBA		change of BMIE	change of RSFC	change of RSFC
	PreBR	PostBR	PreBR	PostBR	PreBR	PostBR	(S5-S1)/(S5+S1)	(pSTS-Ri)	(pSTS-pIns)
	2.07708	0.863589	2.18495	1.9909	0.332772	0.524936	0.400176	0.323341	0.2068
	0.660656	0.56978	1.5272	1.38366	0.485355	-0.0123075	-0.375043	0.546627	0.994105
	0.0522642	0.203097	2.78671	1.69095	-0.428375	-0.111871	-1.50776	0.738744	1.01412
	0.335221	0.227202	3.05367	0.0755925	NaN	NaN	-0.450927	0.461723	0.596963
	1.10439	-0.282777	1.20747	1.69541	-0.709708	0.961367	-1.85714	0.838203	0.853642
	0.803673	0.365437	0.575471	1.03601	0.0501877	0.882332	-0.376975	0.470712	0.729473
	0.72981	0.584494	1.26882	3.36755	0.985268	1.49842	0.210654	0.405948	0.571069
	2.43378	0.7086	2.97624	1.64559	0.588372	1.01644	-0.251164	0.458839	0.456835
	0.683929	0.105271	1.43351	0.801848	NaN	NaN	-0.777135	0.445208	0.563233
	1.16087	0.46268	2.31172	1.44771	1.08315	-0.661172	-1	0.39391	0.854892
	0.497225	1.05999	-0.705132	0.717198	0.914025	0.218685	0.102536	0.464407	0.821888
	1.55061	0.878732	2.31713	0.958761	NaN	NaN	-1.23972	0.738267	0.782228
Face	FFA		change of FIE	change of RSFC	change of RSFC	change of RSFC	change of RSFC
	PreBR	PostBR	(S5-S1)/(S5+S1)	(pSTS-Ri)	(pSTS-pIns)	(FFA-Ri)	(FFA-pIns)
	0.00788231	0.538998	0.00842697	0.323341	0.2068	0.0880416	-0.083062
	0.265257	-0.0544264	-0.528614	0.546627	0.994105	0.171827	0.826692
	2.57905	1.38015	0.0169492	0.507872	0.569212	0.123643	1.05727
	0.490828	0.351138	-0.470919	0.250511	NaN	0.322901	NaN
	0.421687	2.18769	-0.441838	0.4497	0.437524	0.251582	0.173603
	0.687491	0.413666	-0.265136	0.738744	1.01412	0.35804	1.78
	0.589413	0.330595	-0.198053	0.461723	0.596963	0.621382	0.553919
	0.224249	0.510705	-0.431865	0.838203	0.853642	0.552581	0.417165
	0.532589	0.357456	0.0794199	0.470712	0.729473	0.343348	0.752434
	0.842458	1.17442	-0.494421	0.458839	0.456835	0.839151	0.593224
	0.771511	-0.134736	-0.756303	0.444118	NaN	0.45635	1.10036
	1.86685	1.53536	-0.326433	0.445208	0.563233	0.486176	0.712321
	0.894364	1.7344	0.488829	0.39391	0.854892	0.782877	0.460418
	0.883964	0.30388	-0.0760507	0.464407	0.821888	0.354103	0.58634
	1.36963	0.711694	0.187979	0.738267	0.782228	0.114139	0.137335
House	PPA
	PreBR	PostBR
	-0.126417	-0.107289
	0.72612	0.866842
	0.157467	0.159816
	-0.428823	0.104164
	-1.07279	-0.0290649
	-0.480816	0.435645
	0.673351	-0.164232
	-0.451493	-0.75195
	-0.0805297	-0.740549
	0.0393975	0.540967
	1.39218	0.718588
	-0.573513	-1.04158
	2.03347	-0.0442607
	1.06106	0.629502
	0.853619	0.456332
	-0.0983521	0.510928

## Sheet: Fig.S2
BM	STS		hMT+		FBA
	PreBR	PostBR	PreBR	PostBR	PreBR	PostBR
	2.07708	0.863589	2.18495	1.9909	0.332772	0.524936
	0.660656	0.56978	1.5272	1.38366	0.485355	-0.0123075
	0.575514	1.49331	0.792699	1.74879	-0.616431	0.690546
	1.41652	1.4771	2.31012	1.85658	0.386075	0.878609
	-0.158918	-0.914586	1.14547	0.452451	0.0875935	-0.366797
	0.0522642	0.203097	2.78671	1.69095	-0.428375	-0.111871
	0.335221	0.227202	3.05367	0.0755925	NaN	NaN
	1.10439	-0.282777	1.20747	1.69541	-0.709708	0.961367
	0.803673	0.365437	0.575471	1.03601	0.0501877	0.882332
	0.72981	0.584494	1.26882	3.36755	0.985268	1.49842
	2.43378	0.7086	2.97624	1.64559	0.588372	1.01644
	0.699289	0.797378	1.06028	0.809108	1.49192	1.24421
	0.683929	0.105271	1.43351	0.801848	NaN	NaN
	1.16087	0.46268	2.31172	1.44771	1.08315	-0.661172
	0.497225	1.05999	-0.705132	0.717198	0.914025	0.218685
	1.55061	0.878732	2.31713	0.958761	NaN	NaN
Face	FFA
	PreBR	PostBR
	0.00788231	0.538998
	0.265257	-0.0544264
	2.57905	1.38015
	0.490828	0.351138
	0.421687	2.18769
	0.687491	0.413666
	0.589413	0.330595
	0.224249	0.510705
	0.532589	0.357456
	0.365758	0.689476
	0.842458	1.17442
	0.771511	-0.134736
	1.86685	1.53536
	0.894364	1.7344
	0.883964	0.30388
	1.36963	0.711694
House	PPA
	PreBR	PostBR
	-0.126417	-0.107289
	0.72612	0.866842
	0.157467	0.159816
	-0.428823	0.104164
	-1.07279	-0.0290649
	-0.480816	0.435645
	0.673351	-0.164232
	-0.451493	-0.75195
	-0.0805297	-0.740549
	0.0393975	0.540967
	1.39218	0.718588
	-0.573513	-1.04158
	2.03347	-0.0442607
	1.06106	0.629502
	0.853619	0.456332
	-0.0983521	0.510928
